# Supplementary material for: Mixed cranial neuropathies due to occult perineural invasion of basal cell carcinoma
Source: Am J Ophthalmol Case Rep. 2018 Dec 19;13:136–9. doi: 10.1016/j.ajoc.2018.12.018 (PMC6348452; doi:10.1016/j.ajoc.2018.12.018)
Supplement: Multimedia component 2 [file mmc2.xml]

<?xml version="1.0" encoding="UTF-8" standalone="no"?><data:data><datasets><author>davin.ashraf@ucsf.edu</author><type>0</type><dataset><value>1</value><reason>No data was used for the research described in the article</reason><comments/></dataset></datasets></data:data>
